# Supplementary material for: WBP2 promotes BTRC mRNA stability to drive migration and invasion in triple‐negative breast cancer via NF‐κB activation
Source: Mol Oncol. 2021 Aug 12;16(2):422–46. doi: 10.1002/1878-0261.13048 (PMC8763649; doi:10.1002/1878-0261.13048)
Supplement: Supplementary file 7 — Table S1. List of siRNAs used in this study and their sequences. Table S2. List of primers used in this study. Table S3. Stratification of TCGA BRCA samples into WBP2p_high and WBP2p_low groups by their median WBP2 protein z‐scores. Table S4. List of differentially enriched genes (DEGs) associated with WBP2 protein expression in TCGA BRCA. [file MOL2-16-422-s004.xlsx]

## Sheet: Table S1
Table S1. List of siRNAs used in this study and their sequences
Name of siRNA	Target	Sequence (5'à 3')
siLuc	Luciferase	CUUACGCUGAGUACUUCGA
siWBP2 #1	WBP2	CAGGAACUAGCAUUGUGGGACAUUA
siWBP2 #2		CCUGGAUGCGCUAACAUUCACUCUU
scrambled (scr)		CAGUCACGAUUAGUGAGGACGAUUA
siIκBα #1	IκBα	ACGAGAAAGAUCAUUGAAAUUCGA
siIκBα #2		CACUUGGCCAUCAUCCAUGAAGAAA
siBTRC #1	BTRC	GUGGAUUCUCAGACAUGAUACUCTC
siBTRC #2		AUUGUCAGUAGUUCACAUGAUGACA

## Sheet: Table S2
Table S2. List of primers used in this study
Target	Forward primer (5'à3')	Reverse primer (5'à3')
18S	GGACATCTAAGGGCATCACAG	GAGACTCTGGCATGCTAACTAG
BTRC	TGGCTCATCTGACAACACTATC	CGAATACAACGCACCAATTCC
FBXW11	TGCAGTATGATGAGCGTGTC	GGTGGATCAATGTGTTAAGAACTTC
G-CSF	AAAGACAGGGAAGAAGAGCAGAAC	GGACAGGAGCTTTTTCTCACT
IL1β	GAACAAGTCATCCTCATTGCC	CAGCCAATCTTCATTGCTCTCAAG
IL6	GCAGATGAGTACAAAAGTCCTGA	TTCTGTGCCTGCAGCTTC
IL8	GAGACAGCAGAGCACACAAG	CTTCACACAGAGCTGCAGAA
IκBα	TCCTGAAGGCTACCAACTACA	CATTGACATCAGCACCCAAG
MMP9	ACATCGTCATCCAGTTTGGTG	CGTCGAAATGGGCGTCT
WBP2	CAGAAAGATGACCCGGTAAGG	TGATCGTCAATAACACCGAGAG

## Sheet: Table S3
Table S3: Stratification of TCGA BRCA samples into WBP2p_high and WBP2p_low groups by their median WBP2 protein z-scores
Sample Id	WBP2 mRNA expression z-scores	WBP2 Protein level Z-scores	Group
TCGA-BH-A0DD-01	-2.1124	-2.2032	WBP2p_low
TCGA-A8-A076-01	-1.1619	-1.6642	WBP2p_low
TCGA-AO-A03O-01	-0.556	-1.5331	WBP2p_low
TCGA-AR-A1AS-01	-0.4206	-1.518	WBP2p_low
TCGA-BH-A0E9-01	-0.9214	-1.4488	WBP2p_low
TCGA-A8-A09G-01	-1.1366	-1.3976	WBP2p_low
TCGA-A2-A0EY-01	-1.2257	-1.3821	WBP2p_low
TCGA-A2-A0YG-01	-1.4904	-1.3352	WBP2p_low
TCGA-AO-A0JE-01	-0.6544	-1.2931	WBP2p_low
TCGA-AO-A126-01	0.1191	-1.2177	WBP2p_low
TCGA-E2-A15A-01	-0.0372	-1.1728	WBP2p_low
TCGA-AO-A0J9-01	-0.2197	-1.1173	WBP2p_low
TCGA-BH-A18U-01	0.2357	-1.1037	WBP2p_low
TCGA-C8-A134-01	0.2678	-0.9392	WBP2p_low
TCGA-E2-A158-01	-0.2465	-0.875	WBP2p_low
TCGA-AR-A0TR-01	0.0428	-0.8722	WBP2p_low
TCGA-AN-A04A-01	-0.1367	-0.8618	WBP2p_low
TCGA-AR-A1AW-01	-0.8382	-0.8416	WBP2p_low
TCGA-A2-A0EQ-01	0.428	-0.747	WBP2p_low
TCGA-C8-A130-01	-0.8301	-0.719	WBP2p_low
TCGA-C8-A12L-01	-0.4294	-0.6335	WBP2p_low
TCGA-AN-A0AL-01	-0.0478	-0.6262	WBP2p_low
TCGA-AO-A0JL-01	0.0258	-0.6081	WBP2p_low
TCGA-C8-A135-01	0.2829	-0.5661	WBP2p_low
TCGA-AR-A0TT-01	-0.9195	-0.5485	WBP2p_low
TCGA-AO-A0JC-01	-0.2649	-0.5357	WBP2p_low
TCGA-AR-A1AV-01	-0.0315	-0.5347	WBP2p_low
TCGA-A2-A0YM-01	-0.2091	-0.5121	WBP2p_low
TCGA-A7-A0CE-01	-0.613	-0.501	WBP2p_low
TCGA-A2-A0EX-01	0.3508	-0.4793	WBP2p_low
TCGA-AO-A0J6-01	2.011	-0.447	WBP2p_low
TCGA-A2-A0YF-01	0.2752	-0.4423	WBP2p_low
TCGA-AO-A12F-01	-0.7408	-0.4403	WBP2p_low
TCGA-D8-A142-01	-0.049	-0.4284	WBP2p_low
TCGA-C8-A12Z-01	-1.9351	-0.4183	WBP2p_low
TCGA-C8-A12T-01	-0.457	-0.4021	WBP2p_low
TCGA-BH-A0E1-01	0.0187	-0.3944	WBP2p_low
TCGA-BH-A18N-01	-0.1398	-0.3417	WBP2p_high
TCGA-A2-A0SX-01	0.0858	-0.3257	WBP2p_high
TCGA-AR-A0TV-01	0.3481	-0.2707	WBP2p_high
TCGA-AN-A0AJ-01	-0.5314	-0.235	WBP2p_high
TCGA-A8-A08Z-01	-1.099	-0.2302	WBP2p_high
TCGA-A8-A079-01	0.5474	-0.1847	WBP2p_high
TCGA-E2-A154-01	-0.9139	-0.1792	WBP2p_high
TCGA-A2-A0T6-01	-0.7229	-0.1228	WBP2p_high
TCGA-A2-A0SW-01	0.7232	-0.0929	WBP2p_high
TCGA-C8-A12V-01	1.9509	-0.0822	WBP2p_high
TCGA-BH-A0AV-01	0.0054	-0.0535	WBP2p_high
TCGA-AR-A0U4-01	0.7113	-0.0312	WBP2p_high
TCGA-A2-A0CM-01	0.5578	-0.0176	WBP2p_high
TCGA-A7-A0CJ-01	0.0045	-0.0165	WBP2p_high
TCGA-A2-A0YD-01	-0.5988	0.0163	WBP2p_high
TCGA-A2-A0T3-01	0.7721	0.0379	WBP2p_high
TCGA-A2-A0D2-01	0.4294	0.0888	WBP2p_high
TCGA-A2-A0YC-01	1.1735	0.1081	WBP2p_high
TCGA-A7-A13F-01	0.2387	0.1367	WBP2p_high
TCGA-AO-A12E-01	1.1864	0.1944	WBP2p_high
TCGA-C8-A138-01	0.7013	0.198	WBP2p_high
TCGA-BH-A0BV-01	0.362	0.2071	WBP2p_high
TCGA-AR-A1AP-01	0.5959	0.2753	WBP2p_high
TCGA-AN-A0AM-01	1.4661	0.2863	WBP2p_high
TCGA-A8-A06N-01	2.2718	0.2888	WBP2p_high
TCGA-AO-A0JJ-01	0.6897	0.3138	WBP2p_high
TCGA-AR-A0TX-01	-0.4857	0.3517	WBP2p_high
TCGA-AN-A0FK-01	0.7237	0.3903	WBP2p_high
TCGA-BH-A0C1-01	-2.3108	0.4067	WBP2p_high
TCGA-AN-A0FL-01	3.4799	0.6322	WBP2p_high
TCGA-A2-A0EV-01	1.6157	0.746	WBP2p_high
TCGA-A8-A06Z-01	0.9478	0.8035	WBP2p_high
TCGA-C8-A12U-01	3.5351	0.869	WBP2p_high
TCGA-BH-A18Q-01	1.1905	0.9984	WBP2p_high
TCGA-AO-A0JM-01	1.605	1.121	WBP2p_high
TCGA-BH-A0C7-01	0.6765	1.5545	WBP2p_high
TCGA-BH-A0DG-01	2.9112	1.8676	WBP2p_high

## Sheet: Table S4
Table S4: List of DEGs associated with WBP2 protein expression in TCGA BRCA
Gene	Log2 FC	p-Value
WBP2	0.64	2.91e-05
NOL10	-0.38	0.0001432
RPL6	-0.48	0.0003408
RPS7	-0.6	0.0004191
TMPRSS11E	-1.77	0.0005168
LGALS3BP	0.78	0.0006432
H3F3C	0.54	0.0006675
MORN1	0.94	0.0007517
PKNOX2	-1.48	0.0007628
ZNF90	-0.7	0.0008328
PTPRS	-0.97	0.0008799
NUP50	-0.32	0.0009507
MYCNOS	-0.61	0.00096
NOP58	-0.33	0.001079
ZKSCAN7	-0.73	0.001167
MEMO1	-0.46	0.001379
PMS2	-0.31	0.001479
NR1I3	-0.61	0.001552
ADAD2	-0.57	0.001558
ZNF614	-0.47	0.001581
SF3B6	-0.41	0.001618
PEX10	0.4	0.001673
UNK	0.39	0.001706
ZNF214	1.16	0.001758
FBXL18	-0.66	0.001875
PER3	0.65	0.001905
HPCA	0.93	0.00191
H3F3B	0.45	0.00192
ZNF140	-0.43	0.001932
GGT3P	-1.11	0.002057
RECQL5	0.37	0.002079
TDG	-0.33	0.002084
FIGNL1	-0.43	0.002201
STRADB	-0.45	0.002238
RAB41	0.49	0.002239
YWHAQ	-0.37	0.002241
CPSF3	-0.3	0.002265
CCDC153	1.09	0.002326
GALK1	0.57	0.002497
PAH	1.71	0.002522
MARCH3	0.74	0.002613
HERC4	-0.3	0.002673
MYO10	-0.89	0.002735
ARPC3	-0.32	0.002909
FDXR	0.64	0.002968
ZNF322P1	-0.37	0.003072
PABPC1	-0.46	0.003143
SLC41A1	0.53	0.003223
ZNF525	-0.38	0.003291
PRKD3	-0.73	0.00334
SECTM1	0.85	0.003419
SRP68	0.35	0.003621
CST3	0.72	0.003651
ZNF518A	-0.44	0.003704
B9D2	0.41	0.003768
C1ORF216	0.33	0.003921
CAPN14	-0.83	0.003952
LINC01634	-1.01	0.004072
TTLL1	-0.33	0.004112
EIF3D	-0.33	0.004194
ARMC7	0.35	0.00438
CASTOR3	0.55	0.004435
RTN1	0.99	0.004449
ZNF474	0.75	0.004453
FMO5	1.26	0.004471
FN3K	0.57	0.004515
SH3TC2	-0.91	0.004581
ACER1	-0.63	0.004595
GLTP	-0.31	0.004628
SUSD2	-0.96	0.004631
KCTD2	0.34	0.005128
ISG15	1.1	0.005141
KLF8	-0.77	0.005206
NBPF3	0.49	0.005251
GGT1	-1.05	0.005259
CHFR	-0.36	0.005265
PNPLA2	0.45	0.005414
GPR150	0.3	0.005416
STX6	-0.32	0.00557
DHDH	0.93	0.005649
P2RX2	-1.31	0.005711
KCTD15	-0.6	0.005815
ZNF26	-0.34	0.00585
RIPPLY1	-0.35	0.005866
CSNK1G3	0.37	0.005939
PRKAR1A	0.31	0.005954
BFSP1	-0.82	0.005999
CASKIN2	0.36	0.006055
DGCR11	-0.48	0.006106
SPINK8	-1.43	0.006114
WNT8B	-0.55	0.006118
FAM149B1	-0.3	0.006155
ZNF84	-0.3	0.006243
ZNF319	-0.3	0.006265
LHX1	-1.32	0.00638
FZD3	-0.78	0.006418
SMIM24	-0.79	0.006467
NRBP1	-0.3	0.006684
PANK4	0.31	0.006765
SERPINA6	3.03	0.006905
PMAIP1	0.83	0.007097
IFI35	0.61	0.007148
CPA4	-1.35	0.007178
PPP1R1B	-2.32	0.007187
MSL3	-0.35	0.00729
PIN1	0.34	0.007299
TET3	-0.43	0.007312
WSB2	-0.37	0.007353
ZACN	0.5	0.007403
GSDMD	0.44	0.007462
WDR81	0.32	0.007544
SBSN	-1.57	0.007577
ARID5B	-0.44	0.007633
CMTM4	-0.66	0.007755
IVNS1ABP	-0.37	0.007874
RAD21L1	-1.02	0.008049
KCNT1	-0.64	0.00809
RPL7A	-0.37	0.008109
NKRF	-0.3	0.008193
DBNDD2	0.73	0.008198
LOC400940	-0.86	0.008245
KDM2A	-0.31	0.008264
TRIM47	0.71	0.00839
TBPL1	-0.38	0.008429
TRAF4	-0.43	0.008456
FBXL13	0.75	0.008468
MYCN	-1.05	0.008554
GTF2H2B	1.22	0.008622
CASP14	-1.84	0.008774
PTPN1	0.51	0.008779
PSKH1	-0.34	0.008929
ABHD2	0.68	0.00901
RPL32	-0.42	0.009126
GGTLC2	-1	0.009184
VPS37B	-0.39	0.009243
HMGN1	-0.37	0.009251
MRPS7	0.41	0.009256
NRXN1	-1.06	0.009266
NEUROD2	-0.64	0.009425
SILC1	-1.5	0.009499
E2F3	-0.47	0.009534
ACOX1	0.32	0.00975
DLX1	-1.48	0.009889
CCDC148	0.64	0.0101
COG1	0.34	0.0101
SNHG7	-0.44	0.0102
PSAT1	-1.57	0.0104
RPS18	-0.4	0.0104
ACE2	-1.42	0.0105
GLB1L2	-1.32	0.0105
PDCL3P4	-0.34	0.0105
GASK1B	0.85	0.0107
RPL37	-0.46	0.0107
CST2	1.52	0.0108
PPP1R10	-0.3	0.0108
GPR162	0.87	0.0109
SLC22A4	0.79	0.011
TMED7	0.34	0.0111
USP6NL	-0.48	0.0111
TRIM41	0.36	0.0112
KIF13A	0.43	0.0114
ALG1	0.32	0.0114
PAX7	-1.54	0.0114
KLK12	-1.52	0.0114
RPS10	-0.38	0.0114
RPS15A	-0.38	0.0114
RPLP0	-0.32	0.0114
PLCH1	-1.5	0.0116
KCNJ1	-0.54	0.0116
KRBA1	-0.56	0.0118
CHD7	-0.68	0.0119
CCNJ	-0.45	0.0119
ZNF585B	0.39	0.012
EBPL	-0.38	0.012
TLR3	0.67	0.0121
TMSB10	-0.53	0.0121
ZNF738	-0.49	0.0121
GIPR	0.87	0.0124
ZNF93	-0.43	0.0124
SQSTM1	0.43	0.0125
LHB	-0.35	0.0126
SERTAD1	0.3	0.0127
TSEN54	0.36	0.0128
RPL12	-0.39	0.0128
KRT7	-1.55	0.0129
BCKDHA	0.32	0.013
CES5A	-0.32	0.013
LRRC56	0.69	0.0131
ZP1	-0.69	0.0131
AMTN	-1.02	0.0132
CAMK1	0.37	0.0133
LOC90246	-1.09	0.0134
RTKN2	-0.48	0.0134
TEAD2	-0.73	0.0135
SPNS2	-0.64	0.0135
DBP	0.47	0.0136
RANBP17	-0.89	0.0136
HOXD4	-0.79	0.0136
FGFR4	-1.41	0.0137
MAP4K4	-0.43	0.0137
ZNF443	-0.3	0.0137
SHOC2	0.34	0.0138
RPS2	-0.39	0.0138
IMPG1	0.52	0.0139
MOGAT2	-1.21	0.0139
EEF1G	-0.39	0.0139
PCSK6	1.07	0.014
FBXO16	-0.75	0.014
C12ORF45	-0.33	0.014
CGREF1	-0.85	0.0141
METTL18	-0.32	0.0141
POLR2L	0.39	0.0142
THTPA	0.37	0.0142
MACROD2	-0.76	0.0142
PYGB	0.38	0.0143
CAMP	-1.12	0.0144
SCARB2	-0.32	0.0145
PLEKHA8P1	-0.35	0.0147
TMEM104	0.36	0.0151
CDK20	0.33	0.0152
MIEN1	-0.75	0.0152
HENMT1	-0.72	0.0153
CLEC5A	0.87	0.0154
DYDC1	0.71	0.0154
MBOAT1	0.63	0.0154
PRPSAP1	0.35	0.0154
GGT6	-1.05	0.0154
IFIT5	0.5	0.0155
DDX60	0.75	0.0156
C9ORF129	0.42	0.0156
CD24	-1.28	0.0157
LOC153910	-0.84	0.0157
PPIAL4G	-0.3	0.0158
TMEM125	0.47	0.0159
HOXB9	-1.03	0.0159
KLHDC2	0.3	0.0161
ABCC10	-0.31	0.0161
FAM178B	-1.11	0.0162
CFI	-0.57	0.0162
PABPC3	-0.39	0.0162
THEG	-0.99	0.0163
P2RY2	-0.93	0.0165
GDF1	-0.88	0.0165
ZNF708	-0.36	0.0165
HSD17B4	0.39	0.0166
RFPL3	-0.3	0.0167
HIVEP3	0.47	0.0168
DIPK1B	-0.55	0.0168
KCNK15	1.32	0.0171
SNX2	0.31	0.0171
SLC6A16	-0.8	0.0171
FAM90A1	-0.87	0.0172
PRDM12	-0.46	0.0173
SINHCAF	-0.59	0.0174
LRP10	0.32	0.0175
MSH4	-0.59	0.0175
OSCAR	0.44	0.0176
SERPINI1	1.05	0.0177
SCGB3A2	-0.69	0.0177
BRINP3	-2.05	0.0179
RRP7BP	-0.43	0.0179
BBS12	0.35	0.018
ZNF10	-0.47	0.018
FAM76B	-0.31	0.0181
ARHGAP18	0.31	0.0183
FAM171A2	-0.78	0.0183
GAS5	-0.51	0.0183
ACACA	-0.5	0.0183
ERICH3	1.53	0.0184
PARD6B	0.85	0.0185
HNF4G	1.05	0.0187
AKR7A2	0.31	0.0187
ERBB2	-0.9	0.019
SLC7A5	-0.86	0.019
ARHGAP8	-0.38	0.019
EIF3E	-0.32	0.019
IFIT1	0.96	0.0191
CAMKMT	-0.36	0.0192
SERPINA10	0.77	0.0193
IRS2	0.73	0.0193
GGTLC1	-0.62	0.0193
LYRM1	-0.32	0.0193
ABHD12	0.38	0.0194
SLC38A10	0.31	0.0195
BZW2	-0.34	0.0195
HOOK3	-0.37	0.0196
JADE2	0.57	0.0197
CGN	0.56	0.0197
EPOP	-0.72	0.0198
OR1J2	-0.4	0.0199
ARL6	0.36	0.0201
CNGA2	-0.86	0.0201
LINC00964	-1.01	0.0202
OSCP1	0.47	0.0203
HMGCL	0.33	0.0203
PCDHA10	1.15	0.0204
PRELID2	0.45	0.0204
WDR37	-0.31	0.0205
CYP2A7	1.35	0.0206
SOX5	0.92	0.0207
JUN	0.49	0.0207
TRABD2A	-0.88	0.0208
TBCD	0.33	0.0209
TGM5	-1.25	0.0209
LAD1	-0.95	0.021
PODXL2	-0.8	0.0211
PERP	-0.69	0.0211
MTHFD2	-0.4	0.0212
DDC	-0.79	0.0213
SPTSSA	-0.36	0.0213
GID8	-0.3	0.0214
SYBU	0.96	0.0216
CFAP126	0.76	0.0216
LOC100272216	0.64	0.0218
USP22	-0.46	0.0218
FETUB	-0.4	0.0219
PPM1H	0.62	0.0221
GEN1	-0.36	0.0221
ZBTB18	-0.95	0.0222
SNX24	0.48	0.0223
KAAG1	0.6	0.0224
USP11	0.38	0.0224
MAGEA4	-1.23	0.0224
ST7-OT4	0.32	0.0225
RPL23	-0.46	0.0225
TBC1D7	-0.35	0.0225
CARD19	0.37	0.0226
ABCC2	-0.93	0.0226
ADGRB1	-0.9	0.0227
LLGL2	0.41	0.0228
CTAGE11P	0.39	0.0229
TCEAL6	0.52	0.023
PCDHB1	0.53	0.0232
MPPED1	0.72	0.0237
KCNJ9	0.36	0.0237
LRRC74B	0.57	0.0238
UGT2B28	-1.04	0.0238
NFYA	-0.32	0.024
DDX60L	0.56	0.0241
ACP5	0.55	0.0241
MRPL48	-0.37	0.0241
KIAA0408	1.03	0.0242
LOC148696	0.72	0.0242
FBXL17	0.37	0.0242
C9ORF64	0.33	0.0242
ZBTB11-AS1	0.32	0.0242
RARRES1	-1.14	0.0243
RPL19	-0.49	0.0244
SERF1A	0.31	0.0245
HSP90AB2P	-0.62	0.0245
GHRHR	-0.41	0.0245
IFI6	0.88	0.0246
CHAC1	-0.74	0.0246
RPL31	-0.37	0.0247
SLC39A8	0.76	0.0248
CERS1	-0.94	0.0248
TES	-0.55	0.0249
PADI1	-0.59	0.025
SLC5A5	-0.79	0.0251
LRRC75B	-0.63	0.0251
GRAMD4	-0.3	0.0251
MYL5	0.38	0.0253
TTR	-0.39	0.0253
RPL35	-0.38	0.0255
DNMT3A	-0.36	0.0256
ONECUT1	0.42	0.0257
RTL8B	-0.48	0.0258
SNHG1	-0.45	0.026
SLC26A11	0.3	0.0261
ZPBP2	-0.34	0.0261
USB1	-0.33	0.0261
SERPINA12	0.8	0.0262
ZNF503-AS2	-0.78	0.0263
PPFIBP2	-0.4	0.0263
MPP4	-0.39	0.0263
ELAVL4	0.47	0.0264
DNMT3B	-0.69	0.0264
SPTBN4	0.87	0.0265
TRIB1	0.47	0.0265
SERHL	-0.61	0.0265
GFI1B	0.56	0.0266
ZNF138	-0.38	0.0266
NECTIN2	0.37	0.0267
DDAH1	0.4	0.0269
CYP4F8	-1.54	0.0269
GDA	-0.56	0.0269
ZNF615	-0.31	0.0269
MRPL38	0.32	0.027
OCLN	0.54	0.0271
RPL27	-0.32	0.0271
ZCCHC12	-0.42	0.0272
ZNF682	-0.37	0.0272
TOGARAM1	0.34	0.0274
SRPK1	-0.35	0.0274
IFI27L1	0.43	0.0275
RALGAPA1	0.32	0.0275
WDR66	-0.85	0.0275
CDHR3	0.99	0.0276
C11ORF80	-0.54	0.0276
INSIG1	0.42	0.0277
MOAP1	0.34	0.0277
SNRPF	-0.38	0.0277
LINC00461	-1.1	0.0278
BEND6	-0.64	0.0278
RAB17	0.51	0.0279
PARM1	-0.73	0.0279
SYTL4	0.65	0.028
DMRTC2	-0.87	0.028
MYO1H	-0.74	0.0284
KMO	-0.91	0.0286
TMEM237	-0.31	0.0288
SYTL3	-0.44	0.0289
ZBED4	-0.31	0.0289
FOXK1	-0.41	0.029
ZNF137P	-0.32	0.029
PPIH	-0.32	0.029
OGDHL	-1.02	0.0291
ANG	0.57	0.0292
CHRM4	0.51	0.0292
PDK2	0.47	0.0292
VAX2	-0.82	0.0293
FHAD1	0.67	0.0294
CALML6	0.44	0.0294
RNASE4	0.55	0.0297
TAPT1	0.33	0.0297
TRPV3	-0.9	0.0297
ADRA2C	-0.85	0.0297
CCNB3	0.76	0.0299
PPIAL4D	-0.35	0.0299
BCL7A	-0.31	0.03
MAGI2	0.63	0.0302
PRSS27	-0.85	0.0303
SLC1A6	-0.66	0.0303
FCHO2	0.3	0.0304
CASC10	-0.63	0.0305
APBA2	-0.9	0.0306
SV2C	-0.44	0.0307
FSTL5	0.41	0.0308
EFNA4	-0.49	0.0308
LOC729603	-0.4	0.0308
ADORA3	0.52	0.0309
SMARCE1	-0.35	0.031
TCEAL3	0.49	0.0311
CTNNA2	-0.71	0.0311
ZNF649	-0.45	0.0311
EPHA1	-0.37	0.0311
GPC2	-0.89	0.0312
HTR2C	-0.51	0.0312
PPBP	-0.49	0.0312
CST5	1.77	0.0313
AJAP1	0.6	0.0313
RBBP8NL	-0.42	0.0313
PRO0628	-0.32	0.0314
A2ML1	-1.67	0.0315
TMEM59	0.32	0.0316
MYPN	-0.78	0.0316
GSDMB	-0.82	0.0317
C12ORF57	0.34	0.0318
CEP250	0.35	0.0319
IRF2BPL	0.3	0.0319
ZNFX1	0.33	0.032
NUP93	-0.32	0.0321
NME9	0.57	0.0322
PDE9A	-0.81	0.0322
SLC29A1	0.41	0.0324
SGK3	0.64	0.0325
TMEM173	0.32	0.0325
ESRRA	-0.36	0.0325
ITPKA	0.82	0.0326
TNFRSF14-AS1	0.59	0.0326
H2AFY2	-0.79	0.0326
PRRG4	0.43	0.0327
WNT7A	-0.39	0.0328
RTBDN	1.17	0.033
MS4A8	1.24	0.0331
STOX1	0.71	0.0331
CDK5R1	-0.45	0.0331
CNTNAP5	-0.34	0.0331
FAAP20	0.38	0.0332
PPP1R14B	-0.51	0.0332
C1ORF210	0.37	0.0333
ERP27	-0.88	0.0333
ILDR1	0.38	0.0334
NUTF2	-0.34	0.0334
DIPK1A	0.42	0.0337
SLC1A5	0.41	0.0338
MAPK13	-0.34	0.0338
SLC30A1	0.45	0.0339
CBY1	-0.3	0.0339
PIDD1	0.35	0.034
BTBD8	0.58	0.0341
CEL	-0.86	0.0341
ETNPPL	0.93	0.0342
TSPAN10	0.7	0.0343
BTG2	0.69	0.0345
RPS24	-0.4	0.0345
RTN4RL1	0.91	0.0346
APOBR	0.53	0.0346
MSI2	0.48	0.0346
SYT12	-0.98	0.0346
C11ORF52	0.43	0.0347
PPP2R2C	-1.69	0.0348
ZDHHC13	0.33	0.035
HILPDA	-0.46	0.035
ACADSB	0.67	0.0351
CRY2	0.33	0.0351
CXCL17	-1.56	0.0351
TIGD2	-0.39	0.0351
ZNRF1	-0.31	0.0351
FNIP1	0.35	0.0353
SLC16A14	-0.61	0.0353
NRN1L	-0.43	0.0353
TMEM134	-0.34	0.0353
MZF1-AS1	0.49	0.0354
LTF	-1.8	0.0355
CYB5D2	0.43	0.0356
LINC00161	-0.3	0.0357
GGCT	-0.37	0.0358
TOMM40L	-0.3	0.0358
RASA4CP	0.44	0.0359
ZIC5	-1.21	0.0359
SLC4A5	-0.38	0.036
UBE2D1	-0.3	0.036
TRIM65	0.32	0.0362
GOLGA2P7	-0.52	0.0362
IL17RB	0.55	0.0364
AMBP	-1.07	0.0364
HOXD3	-0.55	0.0364
LINC01124	0.89	0.0365
TMEM144	0.55	0.0365
KCND3	1.11	0.0366
ALOX5AP	0.53	0.0366
BCRP3	-0.59	0.0366
CACNG6	0.96	0.0367
IVL	-1.04	0.0367
AMMECR1	-0.39	0.0367
CPLANE1	0.32	0.0368
PROCR	0.39	0.0369
CLEC18C	-0.59	0.0369
ECE1	0.32	0.037
ZNF503	-0.61	0.037
ZNF233	0.48	0.0371
RBBP8	0.51	0.0372
RSPH9	0.83	0.0373
SULT1E1	-0.68	0.0373
RNF157	0.73	0.0374
TCTEX1D4	0.48	0.0374
PROB1	0.46	0.0374
GRIK2	-0.74	0.0374
PLXNB3	-0.66	0.0374
EPX	0.33	0.0375
CEP120	0.35	0.0376
LINC00623	-0.7	0.0376
UNC13A	-0.56	0.0376
EML6	-0.65	0.0377
GRIN1	-0.89	0.0378
FAIM2	-1.11	0.0379
RRP7A	-0.37	0.0379
SERPINA11	1.55	0.038
MRPL11	-0.33	0.038
LINC00908	0.83	0.0383
CATSPERG	0.64	0.0383
TAF1L	0.35	0.0383
DUSP5P1	0.94	0.0384
SLC27A3	0.36	0.0384
DDB2	0.3	0.0385
RSPO2	-0.46	0.0386
PHLDB3	0.38	0.0389
DYDC2	0.96	0.039
C1ORF105	-0.52	0.039
TGFBR3	0.9	0.0392
RPL36	-0.33	0.0392
RPL13P5	0.35	0.0393
RASSF10	1.13	0.0394
CLDN7	0.57	0.0394
OR56B4	0.31	0.0395
ENPP7	0.3	0.0396
IFIT3	0.65	0.0397
KIAA1586	-0.33	0.0397
TMEM40	-1.24	0.0398
C1QTNF8	0.31	0.0401
LINC01590	-0.41	0.0401
RPL22L1	-0.45	0.0402
ZNF862	-0.39	0.0402
GRIA1	1.07	0.0403
PGAP3	-0.7	0.0404
BEND3	-0.5	0.0405
SLC15A2	-0.98	0.0406
HSD3B2	-0.81	0.0407
RTL1	-0.54	0.0407
RBP3	-0.36	0.0407
FADS6	-0.71	0.0408
TMTC4	-0.38	0.0408
CDHR5	0.36	0.0409
TLE3	0.32	0.0409
FAM86JP	0.3	0.0409
RNASE10	-0.35	0.041
NT5C	0.3	0.0411
MCF2L2	-0.67	0.0412
ELOVL7	0.71	0.0413
CUTALP	-0.31	0.0413
MPHOSPH6	-0.42	0.0414
COMMD3	-0.31	0.0416
CX3CR1	0.81	0.0417
FAM169A	0.65	0.0417
AXIN2	0.57	0.0417
FMN1	0.73	0.0418
CYB5D1	0.31	0.0418
SCN1B	0.45	0.042
HDAC4	-0.4	0.042
RBM20	0.85	0.0422
TMEM31	-0.43	0.0423
PARP9	0.42	0.0424
ORC6	-0.55	0.0424
PDSS1	-0.37	0.0424
HRAS	0.32	0.0429
TMEM30B	0.36	0.0431
ASNS	-0.47	0.0431
PARP10	0.47	0.0432
SCUBE3	-1.04	0.0432
CSF1	0.5	0.0433
EXTL3	-0.32	0.0435
PIH1D3	0.46	0.0436
MKRN3	-1.19	0.0436
PLA2G4E	-0.35	0.0436
PNMT	-1.44	0.0438
KCNG1	-1.19	0.0438
ETS2	-0.38	0.0438
RPL7	-0.32	0.0438
SLC25A22	0.34	0.0439
DNAJC4	-0.32	0.0442
IRF7	0.5	0.0445
DDIT4	-0.58	0.0445
ZNF132	0.35	0.0447
CCDC144B	0.84	0.0448
C3ORF14	-0.59	0.0449
WNT11	-0.93	0.0451
CLEC18A	-0.62	0.0451
UCK2	-0.33	0.0451
PKIA	-0.82	0.0454
MND1	-0.63	0.0454
GRB10	-0.4	0.0455
GOLGA2P10	-0.44	0.0456
WNT16	-0.53	0.0457
PLA2G4C	0.46	0.0458
GSPT2	0.67	0.0459
SLC45A1	0.56	0.046
ATP5PD	0.33	0.0462
AADAT	-0.76	0.0464
STARD3	-0.58	0.0464
UNC93A	-0.38	0.0465
DESI1	-0.31	0.0467
TMEM139	-1.04	0.0469
KDM7A-DT	-0.51	0.0469
WEE2-AS1	-0.49	0.047
NABP1	-0.41	0.047
NUPR2	-1.06	0.0471
SERPINB3	-0.73	0.0471
PMCH	-0.46	0.0472
DUOX1	0.85	0.0473
TACR3	0.34	0.0473
NCDN	0.32	0.0474
ZFX	0.32	0.0477
UBE2L6	0.38	0.0478
CBX2	-0.9	0.0478
GLYAT	0.75	0.0481
GALNT3	-0.85	0.0481
VSTM1	0.31	0.0484
CYP2A6	1.51	0.0485
IRS1	0.6	0.0485
ADGB	0.54	0.0485
GPR135	0.4	0.0486
AWAT2	-0.44	0.0486
EHMT1-IT1	-0.3	0.0487
WDR87	0.59	0.0489
SLC6A6	0.35	0.0489
MAOA	0.96	0.049
EPGN	-0.76	0.049
DGKD	-0.38	0.0491
ALDH3A2	0.49	0.0492
SRRM2-AS1	0.48	0.0493
RNF19B	0.31	0.0494
LILRA2	0.54	0.0495
OLFM3	-0.69	0.0498
RTL8A	-0.4	0.05
